# Supplementary material for: Experimental and Simulation Investigation of Octadecyltriethoxysilane-Decorated Diatomaceous Earth Coatings with Enhanced Superhydrophobic and Self-Cleaning Properties
Source: Materials (Basel). 2025 Sep 8;18(17):4209. doi: 10.3390/ma18174209 (PMC12430288; doi:10.3390/ma18174209)
Supplement: Supplementary file 1 [file materials-18-04209-s001.zip]

Archive with 1 entries (1 files):
- materials-3805747-supplementary.pdf
